# Supplementary material for: CDK9 binds and activates SGK3 to promote cardiac repair after injury via the GSK-3β/β-catenin pathway
Source: Front Cardiovasc Med. 2022 Aug 23;9:970745. doi: 10.3389/fcvm.2022.970745 (PMC9445272; doi:10.3389/fcvm.2022.970745)
Supplement: Supplementary Table 2 — Descriptions of 26 SGK3-binded proteins and their biological functions. [file Table_2.XLSX]

## Sheet: Sheet1
		Name	Mass (kd)	Descriptions
SGK3	1	Phosphoribosyl pyrophosphate synthase-associated protein 1	42	No relevant reports
	2	Casein kinase I isoform delta	47	No study in heart
	3	Uncharacterized protein	47	No studies related to cardiac proliferation were found
	4	BCL2-associated athanogene 4	49	Regulation of tumor cell proliferation in a subset of tumors, studies in the heart are lacking
	5	Flap endonuclease 1	42	Involved in tumor proliferation, no relevant studies in heart
	6	Actin, cytoplasmic 2	41	Few relevant studies
	7	Cyclin-dependent kinase 9	42	Has an important role in proliferation
	8	Nuclear factor 1	48	Involved in transcriptional regulation without associated studies in cardiac regeneration
	9	LSM family member 14B	46	No proliferation related studies, no studies in heart
	10	Methyl-CpG-binding domain protein 2	43	Regulation of tumor cell proliferation in a subset of tumors, studies in the heart are lacking
	11	Cytidine monophosphate N-acetylneuraminic acid synthetase	48	Correlation with proliferative invasion in tumors, no correlation in heart
	12	Developmentally-regulated GTP-binding protein 1	41	No correlation study with proliferation
	13	Tubulin gamma chain	53	Correlation with proliferative invasion in tumors, no correlation in heart
	14	PAK1-interacting protein 1	42	Purely basic in several studies, no cardiac related
	15	Elongation factor Tu, mitochondrial	49	May protect against myocardial ischemic injury
	16	RNA-binding motif protein 17	45	No relevant studies were retrieved
	17	Alpha-parvin	42	Involved in cardiomyocyte hypertrophy, tumor proliferation
	18	RCG34348, isoform CRA_a	46	Relevant proliferation, apoptosis and other studies were not retrieved
	19	Chromobox 8	40	Involved in tumor proliferation, heart no study
	20	RNA-binding motif protein, X-linked-like-1	40	No cardiac regeneration related studies
	21	Dolichyl-diphosphooligosaccharide--protein glycosyltransferase 48 kDa subunit	48	Proliferation and heart related studies were not found
	22	Tumor susceptibility gene 101 protein	44	No cardiac regeneration related studies
	23	Eukaryotic peptide chain release factor subunit 1	49	Proliferation and heart related studies were not found
	24	AP-3 complex subunit mu-1	47	Proliferation and heart related studies were not found
	25	Negative elongation factor complex member E	41	Proliferation and heart related studies were not found
	26	LIM and senescent cell antigen-like-containing domain protein	44	Proliferation and heart related studies were not found
